# Supplementary material for: New World feline APOBEC3 potently controls inter-genus lentiviral transmission
Source: Retrovirology. 2018 Apr 10;15:31. doi: 10.1186/s12977-018-0414-5 (PMC5894237; doi:10.1186/s12977-018-0414-5)
Supplement: Supplementary file 2 — Additional file 2: Table S1. Primers used in this study. A full list of the primers used in this study. [file 12977_2018_414_MOESM2_ESM.xlsx]

## Sheet: Sheet1
Table S1. Primers used in this study.
Product	Primer name	Sequence (5′ to 3′)	Usage
Feline A3 exon 2	fZ3 L-ex2 Fwd 47729-48	ACAAGATGGGTGAGCCAAAG	Sequencing
	fZ3 ex34 Fwd-RC(R) 48586-67	TGCTCTGTGAACTCACCTGG	Sequencing
	fZ3 L-ex2 Rev 48586-67	CAGGGATATGAGGGGGTTCT	Sequencing
Feline A3 exon 3-5	fZ3 ex34 Fwd 48567-86	CCAGGTGAGTTCACAGAGCA	Sequencing
	fZ3 ex34 Rev 49434-15	GGACGGGTGTCTCAAGAAAA	Sequencing
	fZ3 in-ex4 Rev 49208-189 (450-31)	GTCCACAAAATTCCTCCAGC	Sequencing
	fZ3 ex5 Fwd 49936-55	GCCTGTTTCCGATTCTGTGT	Sequencing
	fZ3 ex5 Rev 50391-72	TTTACGAAGGAAAGCCCTGA	Sequencing
	H3_bobcat&cheetah Z3-F	TATATATATAAAGCTTATGAATCCACTACAGGAAG	Construction of bobcat and cheetah A3Z3
	Bobcat&cheetah Z3 e23-R	CTGCATGGCGCTTTTTCTTGTTTCGAAGGCAG	Construction of bobcat and cheetah A3Z3
	Bobcat&cheetah Z3e23-F	CTGCCTTCGAAACAAGAAAAAGCGCCATGCAG	Construction of bobcat and cheetah A3Z3
	Bobcat&cheetah Z3e34-R	CAGCAGTCCTCAAACTCTGGGAGGCTCATGA	Construction of bobcat and cheetah A3Z3
	Bobcat&cheetah Z3e34-F	TCATGAGCCTCCCAGAGTTTGAGGACTGCTG	Construction of bobcat and cheetah A3Z3
	Bobcat&cheetah Z3e45-R	TAAATCATTCAGGGGCGTCAGGATCTTCCC	Construction of bobcat and cheetah A3Z3
	Bobcat&cheetah Z3e45-F	GGGAAGATCCTGACGCCCCTGAATGATTTA	Construction of bobcat and cheetah A3Z3
	Bobcat&cheetah Z3e5-HA_Xh-R	AATTAATTAACTCGAGTCAAGCGTAATCTGGAACATCGTATGGATATTCAAGTTTCAAATTCCTGAAGTCATTCC	Construction of bobcat and cheetah A3Z3
Bobcat A3Z3 E90K	Forward-BobcatA3Z3-E90K	TGCCCCTTCTGTGCC AAGGAACTGGTTGCGT	Mutagenesis
	Reverse-BobcatA3Z3-E90K	ACGCAACCAGTTCCTTGGCACAGAAGGGGCA	Mutagenesis
Bobcat A3Z3 I131T	Forward-BobcatA3Z3-I131T	ACACCTGCACGCATCCGGGACCCCAGTGGCTGTCATGA	Mutagenesis
	Reverse-BobcatA3Z3-I131T	TCATGACAGCCACTGGGGTCCCGGATGCGTGCAGGTGT	Mutagenesis
Bobcat A3Z3 R116H	Forward-BobcatA3Z3R116H	TGTACGTCCACTGGCACTGGAAGTATCAGCA	Mutagenesis
	Reverse-BobcatA3Z3R116H	TGCTGATACTTCCAGTGCCAGTGGACGTACA	Mutagenesis
Bobcat A3Z3 T178M	Forward-BobcatA3Z3-T178M	CTCGGGAAGATCCTGATGCCCCTGAATGATTTAAGG	Mutagenesis
	Reverse-BobcatA3Z3-T178M	CCTTAAATCATTCAGGGGCATCAGGATCTTCCCGAG	Mutagenesis
Puma A3Z3 T131I	Forward-PumaA3Z3-T131I	TGCATGCATCCGGGATCCCAGTGGCTGTCATGA	Mutagenesis
	Reverse-PumaA3Z3-T131I	TCATGACAGCCACTGGGATCCCGGATGCATGCA	Mutagenesis
Puma A3Z3 M178T	Forward-PumaA3Z3-M178T	GGGAAGATCCTGACGCCCCTGAATGATTT	Mutagenesis
	Reverse-PumaA3Z3-M178T	AAATCATTCAGGGGCGTCAGGATCTTCCC	Mutagenesis
